# Supplementary material for: Biomimetic Synthetic Somatic Markers in the Pixelverse: A Bio-Inspired Framework for Intuitive Artificial Intelligence
Source: Biomimetics (Basel). 2026 Jan 12;11(1):63. doi: 10.3390/biomimetics11010063 (PMC12838925; doi:10.3390/biomimetics11010063)
Supplement: Supplementary file 1 [file biomimetics-11-00063-s001.zip]

Archive with 1 entries (1 files):
- biomimetics-4055609-supplementary.pdf
